# Supplementary material for: Low-Bacterial Diet in Cancer Patients: A Systematic Review
Source: Nutrients. 2023 Jul 17;15(14):3171. doi: 10.3390/nu15143171 (PMC10385845; doi:10.3390/nu15143171)
Supplement: Supplementary file 1 [file nutrients-15-03171-s001.zip]

Archive with 1 entries (1 files):
- nutrients-2500715-supplementary.pdf
